# Supplementary material for: Reliability and Agreement of a Dual-Method Radiographic Standard vs. Clinical Goniometry for Shank–Forefoot Alignment: A GRRAS-Compliant Study
Source: Diagnostics (Basel). 2026 Feb 27;16(5):703. doi: 10.3390/diagnostics16050703 (PMC12984665; doi:10.3390/diagnostics16050703)
Supplement: Supplementary file 1 [file diagnostics-16-00703-s001.zip]

Archive with 4 entries (4 files):
- File S1. SUPPLEMENTARY MATERIAL FPI.pdf
- File S2. supplementary material mean measure and correlation.pdf
- File S3. Supplementary material Method.pdf
- File S4. Supplementary material within-participant correlation.pdf
